# Supplementary material for: Proteogenomic analysis of air-pollution-associated lung cancer reveals prevention and therapeutic opportunities
Source: eLife. 2024 Oct 21;13:RP95453. doi: 10.7554/eLife.95453 (PMC11493407; doi:10.7554/eLife.95453)
Supplement: Supplementary file 8. [file elife-95453-supp8.xlsx]

## Sheet: Descriptiont
Table S8: Radiomics features in XWLC cohort.

## Sheet: S8
Patient_ID	Stage	ConsensusClusterPlus_Multiomics	EGFR_mutation_5cluster	Elongation	Flatness	LeastAxisLength	MajorAxisLength	Maximum2DDiameterColumn	Maximum2DDiameterRow	Maximum2DDiameterSlice	Maximum3DDiameter	MeshVolume	MinorAxisLength	Sphericity	SurfaceArea	SurfaceVolumeRatio	VoxelVolume	10Percentile	90Percentile	Energy	Entropy	InterquartileRange	Kurtosis	Maximum	MeanAbsoluteDeviation	Mean	Median	Minimum	Range	RobustMeanAbsoluteDeviation	RootMeanSquared	Skewness	TotalEnergy	Uniformity	Variance	Autocorrelation	ClusterProminence	ClusterShade	ClusterTendency	Contrast	Correlation	DifferenceAverage	DifferenceEntropy	DifferenceVariance	Id	Idm	Idmn	Idn	Imc1
XWLC_0032	I	NA	WT	0.198472	0.191643	25.1349	131.154	37.6563	102.883	42.5441	111.234	12276.4	26.0305	0.402519	6393.59	0.520803	12432	-774	-175	3857449016	5.17227	332.25	2.69157	234	188.588	-507.013	-536	-1040	1274	136.539	557.031	0.500939	3857449016	0.031726	53222	612.486	259247	2004.93	311.481	39.0279	0.777799	4.68537	3.69997	16.3371	0.301781	0.211832	0.98636	0.92181	-0.15469
XWLC_0001	I	NA	WT	0.939989	0.685528	11.4086	16.642	18.7883	22.2036	22.2036	23.5372	1014.12	15.6433	0.391773	1245.98	1.22863	1048	-496.2	47	70672788	4.63218	222	3.96807	533	165.421	-145.603	-77.5	-852	1385	105.896	259.684	-1.23587	70672788	0.0538376	46235.6	1018.74	181111	-3978.83	183.426	33.4191	0.679526	4.00752	3.51613	17.0754	0.357657	0.277595	0.990253	0.938232	-0.210416
XWLC_0062	II	NA	WT	0.728533	0.632545	21.256	33.604	43.6807	45.1774	32.45	45.3542	9134.54	24.4816	0.474661	4452.03	0.487384	9186	-95	168	125337500	4.15567	131	4.61588	582	83.9394	35.6331	40	-540	1122	55.0715	116.809	-0.46562	125337500	0.0696161	12374.7	585.859	5606.87	-62.8463	34.432	30.5786	0.0563074	4.22339	3.55062	12.481	0.309537	0.216746	0.986337	0.92015	-0.0249716
XWLC_0004	I	C1	WT	0.894092	0.849737	28.3578	33.3725	38.0526	42.2966	42.107	43.5431	19425	29.8381	0.515874	6774.04	0.348728	18970	-97	157	239685238	4.11323	128	6.02813	608	82.0962	23.6886	16	-833	1441	53.9616	112.405	0.103359	239685238	0.0720372	12073.8	1253.72	6692.44	123.81	35.8617	29.6872	0.0928431	4.13296	3.53017	12.5477	0.311437	0.217762	0.991826	0.937238	-0.0179802
XWLC_0046	III	C2	G719X	0.82879	0.720908	14.7336	20.4376	25.6125	24.5153	28.4605	32.8634	2827.71	16.9385	0.482499	2004.22	0.708777	2908	-104.3	206	61442477	4.40723	138	5.07269	672	98.7397	50.8655	51	-541	1213	60.977	145.357	-0.153668	61442477	0.0617055	18541.5	613.239	12249.7	16.7119	48.5806	40.9762	0.0795604	4.63989	3.71512	19.373	0.305809	0.215439	0.98431	0.918934	-0.0582175
XWLC_0071	III	NA	WT	0.785589	0.697724	20.7035	29.6729	37.7359	30.8058	39.6611	49.4469	8722.88	23.3107	0.609931	3359.77	0.385168	8793	-33	224.8	183908511	4.12136	115	8.3177	680	85.2774	71.9712	59	-834	1514	49.6626	144.621	-0.419259	183908511	0.0797325	15735.5	1394.95	12680.3	186.336	43.5942	29.6468	0.18518	3.63042	3.38328	16.3957	0.359946	0.274295	0.992838	0.947766	-0.0538076
XWLC_0040	I	C2	G719X	0.831642	0.739944	27.6779	37.4054	51.4782	42.0595	49.0408	52.4976	20405.9	31.1079	0.431618	8366.7	0.410014	20381	-81	209	373324425	4.28622	148	4.69627	774	92.3859	60.8678	56	-604	1378	62.1147	135.341	0.308057	373324425	0.0627372	14612.4	784.03	9076.5	141.765	42.443	38.4186	0.0457763	4.77895	3.71775	15.3368	0.286237	0.192679	0.988307	0.924968	-0.0181367
XWLC_0025	III	NA	L858R	0.702852	0.519834	11.8668	22.828	23.4094	36.1386	33.3766	36.524	2291.54	16.0447	0.496181	1694.06	0.739267	2348	-108.3	166.3	40610736	4.23071	131	9.19662	476	90.1558	31.8842	44	-809	1285	55.5774	131.514	-1.36052	40610736	0.0689227	16279.3	1253.29	22075.6	-393.363	45.1513	27.5254	0.232763	3.82348	3.4437	12.7896	0.337552	0.247881	0.990713	0.93606	-0.0659523
XWLC_0093	I	C2	L858R	0.720465	0.563313	23.1866	41.1612	50.2494	56.7979	41.4367	59.8916	14373	29.6552	0.372421	7676.22	0.534073	14604	-95	131	196239594	3.98513	101	30.8835	1789	74.7556	22.691	28	-825	2614	44.0375	115.92	1.35657	196239594	0.0847608	12922.5	1207.12	45710.4	291.85	33.039	23.0314	0.168557	3.35719	3.26862	11.6403	0.363844	0.276827	0.997973	0.969896	-0.0354039
XWLC_0035	II	NA	WT	0.580499	0.507264	32.3676	63.8083	74.6726	77.6209	62.7694	79.9125	35243.9	37.0407	0.247705	20986.5	0.595464	35222	-95	195	644214703	4.33001	145	5.92362	1170	94.3568	44.9476	39	-692	1862	61.1176	135.241	0.31536	644214703	0.0629323	16269.8	924.338	13174.1	194.702	46.3781	37.9059	0.0965027	4.6341	3.69548	16.3603	0.293873	0.200251	0.993487	0.944053	-0.0161921
XWLC_0063	I	C1	WT	0.860095	0.389534	9.5067	24.4053	27.4591	24.5153	33.3017	38.4708	1946.04	20.9909	0.446306	1688.96	0.867895	1990	-410	71	100181726	4.51568	204	4.67089	246	154.947	-98.0302	-18	-874	1120	98.8167	224.372	-1.47171	100181726	0.0644746	40732.7	1154.83	125942	-3069.64	150.329	20.9199	0.72859	2.91744	3.13715	12.1977	0.44438	0.377288	0.990441	0.943499	-0.213187
XWLC_0099	I	NA	other	0.543083	0.446201	13.7039	30.7123	31.6228	31.7648	22.4722	32.6956	3897.54	16.6793	0.5089	2353.49	0.603839	3939	-761	-5	949995932	5.23585	405	2.05467	123	221.1	-414.389	-458	-1071	1194	168.951	491.098	0.232715	949995932	0.0286794	69458.3	862.439	270501	1135.3	358.392	63.8107	0.696645	5.68563	3.98584	30.1029	0.292167	0.207812	0.975404	0.902635	-0.153117
XWLC_0016	I	C2	19DEL	0.64077	0.511816	18.8971	36.9217	42.7551	30.5941	44.7214	53.5724	8791.42	23.6583	0.50145	4107.98	0.467272	8882	-66	165	115849411	4.01844	110	6.75301	752	76.0069	41.5597	35	-649	1401	47.0106	114.207	0.180056	115849411	0.0810097	11316	792.306	6371.4	117.422	31.1653	25.3096	0.0992878	3.66474	3.39185	11.8201	0.342731	0.253082	0.992574	0.942315	-0.0288545
XWLC_0008	I	C1	WT	0.600195	0.421241	7.12107	16.905	19.4165	16.1245	13.9284	19.5192	437.042	10.1463	0.431465	645.486	1.47694	465	-136.8	234.6	11317168	4.58515	198	3.47485	584	119.941	38.0129	29	-467	1051	83.1497	156.006	0.1326	11317168	0.0495179	22893	482.885	20469.5	263.433	74.6999	60.6945	0.102422	6.02264	3.93188	23.9537	0.245002	0.152501	0.970682	0.885126	-0.222873
XWLC_0084	I	C1	G719X	0.458476	0.39865	11.0239	27.6531	33.121	18.6815	21.4709	34.7131	1742.83	12.6783	0.372395	1880.69	1.0791	1779	-396	51	113202356	4.81805	251	2.86672	462	142.348	-181.225	-195	-659	1121	102.514	252.255	0.338538	113202356	0.0406065	30789.9	463.589	41859.7	297.093	119.548	70.5885	0.256627	6.49493	4.11928	27.7237	0.240421	0.15022	0.969984	0.884489	-0.0962816
XWLC_0105	I	C3	19DEL	0.707128	0.547668	12.0571	22.0152	21.0238	24.5967	24.0416	26.4764	1895	15.5676	0.508655	1455.91	0.768289	1926	-100	247	57840227	4.49943	136	6.15157	765	107.193	73.5955	78	-674	1439	60.2364	173.295	-0.701899	57840227	0.0620416	24615	948.721	24970	-134.46	63.4022	48.1867	0.129656	4.69776	3.73831	26.0245	0.323653	0.238182	0.986949	0.930343	-0.0969151
XWLC_0031	I	NA	G719X	0.667041	0.480492	7.3715	15.3416	15.2643	14.3178	15.6525	18.1384	520.667	10.2334	0.457196	684.576	1.31481	552	-184.8	71.9	7184881	4.04728	134	3.07507	233	82.1164	-49.288	-39	-373	606	56.8912	114.088	-0.412121	7184881	0.0706587	10586.8	195.559	3391.55	-83.2164	32.1987	26.0124	0.104255	3.99682	3.43374	10.0083	0.315113	0.221077	0.963108	0.87159	-0.113196
XWLC_0116	II	C4	WT	0.593959	0.331541	15.4935	46.7317	50	42.3792	40.7185	61.4003	7556.88	27.7567	0.239595	7772.62	1.02855	7689	-259.2	150	217667623	4.70355	202	3.71941	560	127.38	-33.8006	-9	-760	1320	84.6394	168.253	-0.600696	217667623	0.0475984	27166.5	969.972	29347.9	-495.26	83.0425	58.9614	0.165683	5.59617	3.97868	27.3571	0.278098	0.189122	0.981494	0.912354	-0.0438131
XWLC_0051	I	NA	WT	0.667149	0.518929	11.1859	21.5557	22.2036	26.9072	20.8806	29.7153	1891.12	14.3809	0.469861	1573.96	0.832289	1941	-145	140	27119454	4.1883	122	4.66287	433	87.1509	5.50747	20	-564	997	54.2943	118.203	-0.745142	27119454	0.0706979	13941.6	586.369	6814.68	-119.014	36.1655	29.3548	0.0976098	4.00961	3.50605	13.1527	0.327558	0.237056	0.983797	0.916267	-0.0629689
XWLC_0158	I	NA	NA	0.716537	0.564795	6.98787	12.3724	14.3178	12.3693	17.0294	18.1384	381.875	8.86527	0.668865	380.563	0.996565	400	-128.1	270.2	16319459	4.63023	155.75	7.27668	1106	125.954	79.2375	94.5	-603	1709	70.5702	201.987	-0.367291	16319459	0.05425	34520.1	844.753	41132.5	-410.06	73.3858	58.2467	0.103766	5.29531	3.81306	30.0754	0.297515	0.210983	0.988869	0.934057	-0.23768
XWLC_0146	I	NA	NA	0.737464	0.491825	9.05037	18.4016	19.6977	16.4012	19.6469	21.2132	606.333	13.5705	0.312414	1108.91	1.82887	656	-568	44	110162184	5.15815	316.75	4.34556	666	204.406	-311.534	-372.5	-943	1609	133.93	409.793	1.17719	110162184	0.0355118	70877	755.121	390181	5944.93	316.11	147.947	0.358889	8.81917	4.50823	69.7954	0.214683	0.130514	0.96942	0.890437	-0.342829
XWLC_0064	I	NA	WT	0.938513	0.670071	13.7812	20.5668	19.6977	23.1948	26.4764	26.4764	373.458	19.3022	0.16982	1476.81	3.95441	629	-639.6	-5.4	120769499	5.27255	296	5.84046	1048	201.356	-343.836	-387	-1103	2151	127.268	438.181	1.16522	120769499	0.0322995	73779	1083.97	470467	5808.55	283.162	214.6	0.120223	10.937	4.6767	93.8963	0.17715	0.0978826	0.974574	0.896126	-0.450771
XWLC_0052	I	NA	L858R	0.843488	0.580076	13.7683	23.7352	24.6982	24.1868	23.3238	30.8707	1522.71	20.0204	0.286668	2232.8	1.46633	1634	-536	35	221860222	5.08503	303.75	2.9258	452	180.824	-293.158	-343	-838	1290	128.45	368.48	0.606665	221860222	0.0355549	49835.8	665.949	151637	1735.32	255.593	86.8008	0.494317	6.89276	4.22487	38.6866	0.241042	0.152429	0.972567	0.893454	-0.183052
XWLC_0141	I	NA	NA	0.686819	0.545525	14.8935	27.3012	31.9531	28.1603	33.2415	39.6358	2504.04	18.751	0.255342	3492.4	1.3947	2721	-596	180	389429318	5.53109	478	5.28876	2624	251.283	-227.957	-255	-969	3593	191.488	378.312	0.553726	389429318	0.0238375	91155.7	1128.21	461295	969.265	355.982	186.886	0.309718	10.3148	4.7766	79.5826	0.181972	0.101428	0.991405	0.936033	-0.13359
XWLC_0029	II	NA	19DEL	0.860271	0.745265	24.573	32.9722	41.2311	39.8497	38.0789	44.2493	15436.4	28.365	0.679234	4413.96	0.285945	15493	-89	202	350534427	4.38603	138	8.6054	664	98.549	45.7099	47	-1052	1716	58.7954	150.417	-1.00687	350534427	0.063942	20536	2076.48	30864.9	-241.972	55.9861	42.6144	0.131782	4.69734	3.7269	20.4698	0.29966	0.207451	0.991771	0.940176	-0.0307114
XWLC_0118	III	C3	WT	0.758355	0.580581	68.4742	117.941	133.54	177.282	142.352	221.66	245359	89.4411	0.296522	63918.9	0.260512	246079	-218	92	10209744000	3.96518	85	11.2186	1845	118.27	-34.2226	20	-1206	3051	40.6107	203.69	-2.55368	10209744000	0.102209	40318.5	2420.98	329030	-5799.84	146.59	32.2181	0.633572	3.37148	3.25244	20.8122	0.392826	0.31312	0.997939	0.974445	-0.0618795
XWLC_0101	I	C1	WT	0.900986	0.580108	12.3506	21.2902	26	33.0606	32.0624	33.121	1674.96	19.1822	0.472176	1444.49	0.862406	1719	-620.2	77.2	232317893	5.09079	513.5	1.63771	158	238.971	-252.182	-223	-801	959	200.355	367.624	-0.193146	232317893	0.0322085	71551.3	780.541	288890	-4131.96	377.77	26.1469	0.868111	3.69073	3.40322	12.1485	0.370822	0.291703	0.984697	0.921002	-0.270746
XWLC_0125	I	C4	L858R	0.942262	0.723067	13.4984	18.6682	23.3452	27.0185	28.6356	28.8097	2291.21	17.5903	0.445191	1887.91	0.823979	2327	-745.4	-405	827883088	4.48493	169.5	4.15075	22	109.347	-579.249	-595	-943	965	72.5649	596.467	0.721765	827883088	0.0544766	20243.5	283.814	36090.5	641.105	93.0106	26.2238	0.558076	3.75283	3.42609	11.9403	0.344733	0.257684	0.984005	0.91765	-0.120477
XWLC_0012	I	C1	G719X	0.771752	0.483254	10.4065	21.5342	25.2982	25.4951	28.0179	28.0179	2205.71	16.6191	0.569815	1438.08	0.65198	2241	-539	19	210177868	4.54778	389	2.33823	62	196.679	-206.395	-137	-877	939	158.215	306.248	-0.706089	210177868	0.0685985	51188.5	939.164	141945	-2912.35	243.178	29.2144	0.784157	3.51036	3.39397	16.7168	0.432472	0.367354	0.982684	0.924871	-0.209497
XWLC_0124	I	C4	G719X	0.744133	0.67162	17.1773	25.5759	27.6586	39.4588	36.6742	40.4969	4272.54	19.0319	0.412809	3084.55	0.721948	4374	-618.4	70	556681011	5.33203	397	2.70467	319	221.044	-236.658	-203	-1226	1545	164.201	356.75	-0.592144	556681011	0.0285408	71263.4	1862.88	207326	-2750.72	267.444	125.328	0.361475	8.31007	4.51874	55.6594	0.218766	0.134289	0.971905	0.892148	-0.0832006
XWLC_0043	III	C2	G719X	0.678729	0.643941	38.7331	60.1502	67.1863	70.2282	76.844	79.2717	61689.2	40.8257	0.483595	15612.6	0.253085	62027	-80	87	991860464	2.64823	26	16.9864	199	70.0809	27.5188	65	-902	1101	17.5682	126.455	-3.58053	991860464	0.294636	15233.5	1554.89	69084.1	-1579.01	48.271	6.29075	0.756544	1.07614	1.89314	5.12142	0.739295	0.720709	0.997056	0.978666	-0.212791
XWLC_0133	II	NA	NA	0.671068	0.550229	25.4569	46.2659	53.0848	59.0339	65.2763	70.6965	20038.2	31.0476	0.475715	7499.69	0.374269	20259	-181	133	584729715	4.31473	124	9.99816	491	109.158	-11.3604	24	-1174	1665	54.9268	169.89	-2.29829	584729715	0.0710442	28733.7	2302.57	86118.7	-1880.93	79.7326	42.1092	0.303005	4.425	3.64633	22.5088	0.318569	0.228015	0.991298	0.941598	-0.0336672
XWLC_0041	I	C2	WT	0.959864	0.682528	38.6302	56.5987	61.131	66.6108	63.8905	75.06	77624.5	54.327	0.605672	14529.3	0.187175	77764	15	99	777662346	2.70946	36	24.4233	217	44.2878	48.5939	68	-899	1116	15.7298	100.001	-4.18643	777662346	0.232408	7638.92	1508.4	18727	-551.267	24.6127	5.91162	0.602634	1.10584	1.88558	4.67191	0.679382	0.660934	0.997281	0.977803	-0.173567
XWLC_0055	I	C1	L858R	0.0461611	0.0445597	17.0146	381.837	27.5136	29.0172	31.0483	229.063	4776.62	17.626	0.366254	3744.98	0.784022	4964	-553	85	483866864	5.08028	406	2.20375	253	206.249	-197.508	-162	-886	1139	161.863	312.21	-0.488314	483866864	0.0336727	58465.8	1022.28	179594	-2948.01	257.795	42.9256	0.708942	4.66184	3.74817	20.6965	0.336708	0.257442	0.982067	0.916268	-0.153724
XWLC_0038	IV	C1	WT	0.634027	0.500517	21.2601	42.4764	51.1566	40.6079	50.01	54.8908	15359.4	26.9312	0.538787	5546.05	0.361085	15423	113	138	275322192	1.52177	12	102.624	190	18.2272	118.242	126	-812	1002	5.15495	133.609	-9.25448	275322192	0.445534	3870.15	1475.23	31170.1	-623.631	15.7289	1.86952	0.778037	0.534699	1.21268	1.57402	0.79271	0.789008	0.998968	0.987868	-0.19182
XWLC_0166	II	NA	NA	0.638392	0.528756	50.9653	96.3872	108.784	99.0454	103.078	113.102	162521	61.5328	0.36862	39070.1	0.240401	162868	-690	68	27287044050	4.92214	617	1.49748	1093	277.529	-274.317	-242	-915	2008	243.222	409.318	-0.193178	27287044050	0.0486282	92290.9	881.206	468248	-3597.53	554.627	15.7934	0.944512	2.41415	2.94122	9.81974	0.512104	0.455496	0.997643	0.972339	-0.318829
XWLC_0114	I	C4	WT	0.0653697	0.0528438	21.4257	405.453	28.8617	35.4683	32.9848	253.055	9962.29	26.5044	0.433298	5167.38	0.518694	10057	-736	-357	3479538805	4.56031	176	4.40948	391	117.145	-567.53	-593	-933	1324	75.7646	588.202	0.949992	3479538805	0.0529946	23891.7	294.277	57159.6	1164.11	118.113	19.6662	0.713022	3.19363	3.22231	9.21918	0.380188	0.297433	0.99349	0.946667	-0.139451
XWLC_0017	IV	C2	other	0.0972339	0.0514593	19.5712	380.324	228.484	65	39	246.68	16948.6	36.9804	0.313997	10162	0.59958	17229	-593	93	1926499538	5.04444	472	2.2422	213	235.73	-194.908	-132	-1038	1251	189.282	334.391	-0.602357	1926499538	0.041204	73828.1	1397.01	401342	-6088.87	389.427	55.9107	0.749314	5.09205	3.87614	29.385	0.365019	0.295099	0.980392	0.916963	-0.151369
XWLC_0082	I	C3	G719X	0.145781	0.108898	10.7162	98.4063	17.4642	17.088	20.6155	67.0597	1307.71	14.3457	0.432339	1337.62	1.02288	1364	-593.4	93	145397930	5.14855	421.25	2.43717	494	228.967	-186.072	-92	-976	1470	174.975	326.492	-0.694967	145397930	0.0353271	71974	1301.15	225225	-4435.14	264.862	93.9298	0.470749	6.95316	4.25763	45.2636	0.252825	0.166631	0.976582	0.904173	-0.173709
XWLC_0122	I	C4	WT	0.972205	0.613284	9.16949	14.9514	17	19.4165	19.105	20.3224	1092.42	14.5359	0.604177	849.009	0.777184	1114	-628	159	138912120	5.14628	532	1.88679	210	258.753	-190.294	-156	-870	1080	211.198	353.124	-0.368012	138912120	0.0352523	88484.7	1046.39	357130	-4838.5	388.412	80.8447	0.64801	6.53865	4.12876	36.6177	0.299224	0.226607	0.963241	0.882516	-0.229036
XWLC_0151	I	NA	NA	0.971229	0.786885	12.8493	16.3293	22.8035	24.0208	29.6816	30.8221	1576.21	15.8595	0.478156	1369.8	0.869048	1616	-628	59	222692561	5.24263	401.25	2.04501	196	213.25	-272.44	-254	-840	1036	164.596	371.221	-0.200065	222692561	0.0278948	63581.3	740.786	183249	-1748.89	275.629	63.6964	0.619681	6.02718	4.04207	26.5406	0.262049	0.173308	0.967938	0.883848	-0.169597
XWLC_0088	I	C3	WT	0.858618	0.754106	12.843	17.0308	20.3961	21.095	22.2036	23.2809	1883.83	14.623	0.645266	1143.16	0.606827	1909	-445.2	79	109767667	4.55685	316	2.95129	115	170.608	-124.492	-62	-784	899	127.814	239.792	-0.935228	109767667	0.0592685	42001.9	889.774	101490	-2345	168.742	38.1899	0.626581	4.25355	3.63412	19.7797	0.388108	0.316913	0.974996	0.906348	-0.169836
XWLC_0095	I	NA	L858R	0.625563	0.472298	23.5746	49.9146	41.7732	59.0593	56.4624	65.2227	10848.5	31.2247	0.325035	7291.21	0.672094	11020	-505	94	814571605	4.83625	351	2.83497	384	194.175	-137.856	-73	-931	1315	144.039	271.878	-0.904887	814571605	0.0470437	54913.4	1263.75	182444	-3758.57	229.982	45.2076	0.66794	4.39413	3.66619	25.5172	0.382513	0.313565	0.985713	0.930938	-0.132831
XWLC_0127	I	C4	19DEL	0.735334	0.536017	7.57643	14.1347	13.3417	17.1172	18.3848	18.4932	519.417	10.3937	0.560667	557.343	1.07302	543	-651.8	-183	112861452	4.83856	249.5	2.67707	165	146.257	-418.523	-417	-862	1027	104.737	455.903	0.156685	112861452	0.0397458	32686.5	425.872	47113.2	-56.4162	127.798	44.3422	0.481975	5.33076	3.76438	15.1585	0.261269	0.167352	0.976499	0.893336	-0.217753
XWLC_0022	I	NA	WT	0.737665	0.626045	14.4462	23.0754	22.4722	28.2843	27.2029	28.3019	3417.71	17.0219	0.567877	1932.2	0.565351	3475	-750	-256	1044526641	4.87038	271	2.38448	33	153.335	-516.166	-534	-915	948	113.999	548.255	0.313712	1044526641	0.0374782	34155.8	370.035	74719.1	612.292	175.09	27.3118	0.729463	4.03568	3.46932	10.5582	0.317399	0.224896	0.98309	0.911222	-0.146958
XWLC_0168	I	NA	NA	0.292101	0.266298	20.8782	78.4017	55.0364	31.6228	34.5398	76.3675	11190.3	22.9012	0.425471	5686.46	0.50816	11337	-437	91	602840929	4.302	307	2.89056	213	180.55	-88.4041	30	-862	1075	135.783	230.596	-1.05597	602840929	0.0882328	45359.4	1186.95	129782	-3345.22	180.192	26.5921	0.735191	3.14578	3.1979	16.5371	0.472568	0.418286	0.987352	0.939382	-0.163252
XWLC_0077	I	C1	WT	0.45301	0.392998	18.0784	46.0012	51.6624	37.9473	35.7351	62.6977	7692	20.839	0.42899	4392.68	0.571071	7736	-629	16	1139074236	5.09821	384	1.94883	112	199.579	-304.386	-296	-885	997	157.015	383.723	-0.141387	1139074236	0.0306981	54592.6	738.047	164230	-1167.91	279.787	29.5673	0.807755	3.98582	3.508	12.9309	0.348326	0.264118	0.983597	0.917	-0.185739
XWLC_0036	I	C2	WT	0.47317	0.39772	25.5405	64.2173	53.0377	74.8866	46.6154	76.5441	22244.8	30.3857	0.325638	11746.3	0.528047	22447	-543	112	1885124953	4.63816	442	2.12843	841	231.363	-124.689	21	-958	1799	187.428	289.795	-0.753739	1885124953	0.0660198	68433.7	1388.87	310055	-6415.76	344.283	27.0662	0.852603	3.19377	3.24352	16.6935	0.465852	0.408742	0.995091	0.960613	-0.206824
XWLC_0057	II	C1	G719X	0.63914	0.579036	10.0262	17.3154	16.4924	21.6333	16.0312	21.6333	1093.21	11.067	0.619311	828.661	0.758008	1114	-635.7	147.1	160923187	5.58001	434.5	2.74949	557	249.338	-223.523	-190	-1175	1732	177.527	380.073	-0.417664	160923187	0.0238534	94492.6	1617.52	361942	-3026.41	335.591	204.047	0.241329	11.0519	4.83499	79.7251	0.170664	0.0922369	0.963286	0.8734	-0.210664
XWLC_0143	I	NA	NA	0.0438704	0.033978	8.9286	262.776	15.2643	13.1529	12.2066	156.927	909.875	11.5281	0.576046	788.282	0.866363	929	-659.2	285.4	135367003	5.41657	588	2.12108	606	317.479	-119.84	35	-1259	1865	248.82	381.723	-0.517102	135367003	0.0324121	131351	2518.34	736575	-10502	543.018	128.004	0.616209	7.15339	4.25134	76.6527	0.287008	0.207954	0.980854	0.922343	-0.303966
XWLC_0123	III	C3	WT	0.105881	0.0848369	12.8153	151.059	21.095	83.8153	38.4708	98.6762	1538.75	15.9942	0.394228	1634.99	1.06255	1698	-787.3	90	392873111	5.65799	517	2.16703	532	273.924	-352.831	-358.5	-1079	1611	208.1	481.014	-0.00928408	392873111	0.0215143	106884	1107.98	681413	-3023.35	536.576	166.598	0.526622	9.92658	4.72295	67.0139	0.189572	0.109311	0.965981	0.878596	-0.201433
XWLC_0018	I	NA	WT	0.658883	0.323441	16.4865	50.9723	55.0091	48.2701	55.4437	57.3498	9521.5	33.5847	0.254562	8534.14	0.896303	9635	-679	160	1501100562	5.6542	524	2.28642	685	278.504	-220.084	-165	-1166	1851	212.618	394.711	-0.333573	1501100562	0.0226759	107360	1719.26	510634	-4653.04	470.732	147.311	0.521785	9.01011	4.62791	65.17	0.205903	0.122511	0.976307	0.90021	-0.0915648
XWLC_0100	I	C3	G719X	0.773046	0.679439	28.1527	41.4353	54.3415	48.3011	55.4707	58.0861	21690	32.0314	0.433854	8669.23	0.399687	21782	-144	103	414933487	3.52553	82	12.5982	223	89.3426	13.5174	63	-956	1179	42.3299	138.019	-2.85447	414933487	0.142852	18866.7	1684.94	65479	-1546.65	60.6086	14.3237	0.598616	2.07862	2.67617	9.96971	0.552472	0.510131	0.994202	0.961756	-0.124108
XWLC_0131	I	NA	WT	0.902003	0.680554	22.4498	32.9875	46.0977	46.0652	43.6807	47.8017	14375.8	29.7548	0.61586	4642.56	0.322942	14469	-175	103	319860476	3.55874	73	9.84077	233	97.822	7.48981	61	-797	1030	42.2764	148.683	-2.5757	319860476	0.143426	22050.5	1151.7	84345	-2111.48	77.2794	14.3499	0.674554	2.15482	2.70543	9.66064	0.523557	0.475588	0.992516	0.955188	-0.114885
XWLC_0065	I	NA	other	0.64462	0.427227	9.67328	22.642	22.6716	21.6333	20	28.8964	1170.75	14.5955	0.430347	1248.27	1.06621	1211	-729	115	248902898	5.59067	529.5	2.0458	368	269.503	-323.602	-359	-1059	1427	208.541	453.36	0.0402536	248902898	0.0224852	100817	1157.38	419521	-569.705	444.307	175.636	0.434015	10.1451	4.70992	69.6892	0.184285	0.103556	0.955281	0.863114	-0.229671
XWLC_0153	I	NA	NA	0.603197	0.481871	11.1539	23.147	19.8494	25.1794	27.1662	32.1714	1997	13.9622	0.560919	1367.21	0.684633	2030	-763.1	-174.8	559624945	5.10341	353	2.87503	386	189.721	-471.996	-474	-873	1259	141.726	525.05	0.479029	559624945	0.0323963	52897.5	381.04	202273	959.245	272.116	54.428	0.665531	5.35997	3.89021	24.92	0.284717	0.19578	0.981002	0.911326	-0.176074
XWLC_0058	I	NA	WT	0.61714	0.542888	22.4326	41.3209	49.0408	38.4708	38.0789	51.4587	10486.2	25.5008	0.362785	6386.26	0.609017	10527	-369.4	87	494543084	4.36708	149	6.44549	397	146.741	-67.4616	9	-1060	1457	75.961	216.745	-1.93295	494543084	0.0795157	42427.5	1772.95	262936	-5419.89	176.941	40.6779	0.621405	4.00865	3.53027	24.3392	0.38318	0.309307	0.989294	0.941338	-0.102103
XWLC_0112	I	C4	WT	0.91366	0.795775	24.0476	30.2192	44.0454	40.6079	44.9222	44.9333	13236.3	27.61	0.489262	5530.78	0.41785	13075	-92	224	330020736	4.47299	156.5	8.01772	782	104.935	58.7639	62	-930	1712	66.1245	158.873	-0.882831	330020736	0.057845	21787.4	1687.64	39612.4	-441.335	61.6445	46.5375	0.136959	5.12914	3.83164	20.1459	0.27705	0.183797	0.990936	0.934763	-0.0276497
XWLC_0110	II	C1	WT	0.692894	0.634792	8.01353	12.6239	11.1803	13.4164	14.3178	15.748	427.542	8.747	0.554842	494.653	1.15697	443	-764.4	155.2	81044186	5.63401	529	2.22847	490	285.693	-257.63	-226	-1022	1512	212.898	427.72	-0.235619	81044186	0.0225275	116571	1139.7	444017	-2720.55	405.545	271.111	0.199092	12.9452	4.95073	101.327	0.15273	0.0794664	0.939462	0.839223	-0.40728
XWLC_0048	IV	NA	L858R	0.840789	0.726211	16.9433	23.3311	32.249	27.4591	36.6879	38.9615	4657.83	19.6166	0.510213	2643.56	0.567551	4734	-634	-64	839141214	5.0713	318.75	2.44298	218	175.821	-362.861	-381	-801	1019	129.314	421.021	0.348404	839141214	0.0326487	45590.3	470.572	133653	1020.81	230.554	37.0389	0.722023	4.63878	3.67997	14.9925	0.297439	0.205736	0.980492	0.906416	-0.138044
XWLC_0002	I	NA	WT	0.905482	0.576522	8.72663	15.1367	21.1896	18.4391	18.3576	21.2838	933.125	13.706	0.543601	849.501	0.910383	962	-455	47.8	77907180	4.79957	315.5	1.90816	168	159.995	-215.852	-227	-628	796	126.299	284.578	0.114702	77907180	0.03777	34392.3	420.879	56917.9	-38.4162	166.382	43.5086	0.587107	5.1891	3.76131	15.7915	0.270903	0.17827	0.964132	0.873261	-0.170728
XWLC_0111	III	C4	WT	0.906975	0.758632	25.3179	33.373	48.1664	52.0096	53.1413	57.1839	15585.6	30.2685	0.472452	6386.7	0.409781	15664	-172	136	582938552	3.74148	47	8.43025	495	109.737	31.3446	67	-904	1399	30.2915	192.912	-1.89484	582938552	0.155429	36232.7	1606.38	220917	-3011.06	135.535	19.1732	0.744391	2.14137	2.59773	14.5236	0.577563	0.54292	0.994552	0.967146	-0.208006
XWLC_0021	III	C2	G719X	0.857238	0.625711	70.8584	113.245	140.186	131.488	129.63	140.243	415304	97.0776	0.347735	77412.8	0.1864	415703	-139	75	5096597757	3.46958	78	11.32	860	74.4717	-6.15185	31	-843	1703	38.1404	110.726	-2.53481	5096597757	0.140091	12222.3	1204.83	41313.9	-1173.18	59.4531	5.63487	0.824636	1.41879	2.26168	3.58679	0.587438	0.549114	0.998834	0.980515	-0.221863
XWLC_0042	I	NA	WT	0.709434	0.556562	18.2448	32.7813	36.7967	36.0694	30.4138	42.5558	7367.17	23.2562	0.423821	4320.18	0.58641	7446	-855	118.5	2176105180	5.81474	554.75	2.30513	815	302	-401.197	-448	-1145	1960	225.994	540.603	0.319065	2176105180	0.0194795	131292	1091.8	854584	4638.54	611.979	227.702	0.457649	11.402	4.93147	94.7176	0.173017	0.0951731	0.96777	0.8832	-0.0896463
XWLC_0010	II	C2	G719X	0.534312	0.489775	21.4695	43.8356	38.0789	51.8652	59.6154	59.6154	13370.6	23.4219	0.513858	5301.61	0.396513	13464	-177.7	102	225068258	3.41244	63	7.32907	810	87.8894	18.54	65	-633	1443	39.4682	129.292	-2.0346	225068258	0.163736	16372.6	798.346	27712.9	-958.932	54.0383	14.9032	0.561447	1.93046	2.50895	11.1208	0.605693	0.573726	0.995927	0.970849	-0.162916
XWLC_0102	III	C3	L858R	0.763949	0.536665	22.2385	41.4383	48.0833	62.2013	63.1269	67.513	14686.8	31.6567	0.333222	8703.65	0.592619	14938	-738	120	2522320193	5.52913	561	2.1081	783	291.907	-237.765	-132	-1251	2034	230.617	410.917	-0.488773	2522320193	0.0263636	112320	2048.03	562906	-7838.83	482.531	142.371	0.54239	8.43876	4.55884	70.7929	0.227575	0.143503	0.981198	0.914505	-0.0833782
XWLC_0067	I	NA	L858R	0.852462	0.758342	19.9063	26.2498	34.0588	33.6006	38.2099	39.2173	6006.5	22.377	0.435891	3665.96	0.610332	6119	-738	-60	1530996464	5.1725	396	2.06307	146	210.483	-434.91	-473	-862	1008	163.29	500.204	0.374386	1530996464	0.029476	61056.8	477.727	225027	1268.06	333.229	36.655	0.80116	4.59312	3.66849	14.8764	0.303953	0.213688	0.979816	0.905401	-0.167776
XWLC_0074	I	NA	L858R	0.592344	0.524915	17.8729	34.0492	48.7647	31.6228	44.1814	48.8569	6837.12	20.1688	0.438681	3971.16	0.580824	6932	-630.9	65	974420665	5.2618	409	2.13235	195	215.1	-275.532	-263	-1018	1213	166.03	374.925	-0.234523	974420665	0.027837	64650.3	1104.65	229265	-1866.64	308.476	55.5409	0.692416	5.4544	3.94413	25.0702	0.291191	0.20562	0.978883	0.90685	-0.13111
XWLC_0090	I	NA	other	0.611053	0.477826	13.934	29.1612	31.0161	22.0227	38.0789	40.8044	3828.96	17.8191	0.561439	2108.15	0.550581	3878	-401.3	253.3	296902209	5.20693	221	5.17612	781	195.299	-12.6093	42	-1211	1992	107.134	276.696	-1.21491	296902209	0.0399647	76401.7	2557.06	331732	-4543.55	228.47	120.395	0.303625	7.07822	4.28616	70.106	0.266469	0.180511	0.983904	0.926516	-0.121371
XWLC_0045	III	NA	L858R	0.55627	0.290509	15.0713	51.8791	62.0322	35.2278	61.0737	62.1048	7265.38	28.8588	0.337157	5380.51	0.740569	7357	-700	25	1543991663	5.17788	466	1.78161	150	230.76	-373.77	-417	-857	1007	187.082	458.112	0.243465	1543991663	0.0292428	70162.9	600.678	273951	264.355	397.937	48.3682	0.784786	5.14416	3.82905	20.3959	0.304218	0.219745	0.97507	0.898857	-0.162053
XWLC_0134	I	NA	NA	0.528719	0.39867	10.1077	25.3536	27.074	18.7883	28.8444	31.0644	2018.38	13.405	0.577874	1336.55	0.662192	2048	-734	-189	547063132	5.00654	292.25	3.10767	212	169.926	-472.197	-493	-906	1118	122.439	516.837	0.612632	547063132	0.0351772	44150.4	450.583	183367	2109.25	236.317	45.8626	0.674764	5.26449	3.80204	16.9919	0.273823	0.182432	0.979749	0.903062	-0.162132
XWLC_0135	I	NA	NA	0.83728	0.621936	9.49019	15.2591	17	18.2483	21.095	21.6564	1198.62	12.7761	0.685813	795.672	0.66382	1220	-546	90.1	95795144	4.76446	240.5	4.10281	489	196.865	-121.123	-17	-1046	1535	123.812	280.215	-1.388	95795144	0.0555187	63849.8	1609.53	212694	-4512.22	184.807	90.845	0.322763	6.22354	4.07331	51.8056	0.2991	0.216134	0.979136	0.91743	-0.152535
XWLC_0037	I	C2	WT	0.668867	0.512322	30.4451	59.4257	61.4003	63.1506	66.7083	77.8845	43765	39.7479	0.421544	14247.1	0.325536	43876	-809	49	12022210857	5.61955	526	2.43778	2146	273.42	-412.076	-458	-1092	3238	211.191	523.454	0.338529	12022210857	0.0221623	104197	936.483	604433	3568.57	539.754	116.182	0.64562	8.1187	4.48216	49.6945	0.2148	0.128989	0.993318	0.943538	-0.0821033
XWLC_0054	II	NA	other	0.288491	0.247787	55.2522	222.983	94.2444	90.934	159.226	221.786	169072	64.3286	0.391767	37743.1	0.223236	169745	-455	87	8866339877	3.9748	234	3.69751	730	176.551	-69.5698	46	-898	1628	117.534	228.546	-1.40586	8866339877	0.124128	47393.3	1257.54	251427	-5889.13	235.766	15.3622	0.875776	2.09504	2.67141	10.8706	0.595328	0.557552	0.996587	0.971294	-0.266962
XWLC_0081	III	NA	WT	0.750554	0.598916	38.1796	63.7479	73.0548	73.1642	68.6003	78.5748	75754.2	47.8462	0.496843	17426.2	0.230036	75993	-625	141	7623394610	5.05567	299	3.59088	810	233.164	-114.014	0	-1232	2042	149.797	316.729	-1.24469	7623394610	0.0445302	87317.8	2285.27	764655	-12890.7	418.408	77.2441	0.68723	5.83518	4.02227	42.5182	0.285185	0.196964	0.989701	0.938675	-0.102108
XWLC_0098	I	NA	WT	0.936922	0.599694	8.25929	13.7725	15.0333	15.2971	17.8885	18.5742	714.958	12.9038	0.602017	642.287	0.898356	738	-696.3	-195.5	204858201	4.73942	285.5	2.64836	46	159.716	-490.191	-538	-788	834	117.21	526.864	0.758014	204858201	0.0436505	37298.4	252.948	97866.5	1499.21	204.531	44.1377	0.645149	5.14568	3.76734	16.7096	0.278996	0.187272	0.965939	0.877702	-0.211518
XWLC_0076	II	NA	WT	0.198472	0.191643	25.1349	131.154	37.6563	102.883	42.5441	111.234	12276.4	26.0305	0.402519	6393.59	0.520803	12432	-774	-175	3857449016	5.17227	332.25	2.69157	234	188.588	-507.013	-536	-1040	1274	136.539	557.031	0.500939	3857449016	0.031726	53222	612.486	259247	2004.93	311.481	39.0279	0.777799	4.68537	3.69997	16.3371	0.301781	0.211832	0.98636	0.92181	-0.15469
XWLC_0156	I	NA	NA	0.925146	0.866302	13.7854	15.9129	19.6977	22.3607	20.2485	23.3452	1833.46	14.7217	0.592262	1223.16	0.667135	1857	-226.4	110	49966915	3.83314	145	7.32382	192	119.518	-5.2154	67	-817	1009	68.1448	164.035	-2.07598	49966915	0.122441	26880.1	1214.9	86020.3	-2131.27	87.7307	22.8263	0.568656	2.80641	3.03443	14.8585	0.4932	0.441738	0.98767	0.942138	-0.147389
XWLC_0061	I	C2	19DEL	0.814969	0.781122	13.7422	17.5929	20.8087	19.8494	18.7883	22.7376	1738.42	14.3376	0.481121	1453.22	0.835947	1776	-511	90	139449085	4.80444	376	2.7414	142	199.017	-150.171	-77	-889	1031	151.354	280.212	-0.847094	139449085	0.0485204	55967.4	1115.72	183078	-3764.95	232.738	45.1574	0.669752	4.70645	3.7557	22.446	0.359731	0.285725	0.976821	0.907756	-0.184559
XWLC_0149	I	NA	NA	0.819993	0.404796	4.17208	10.3066	12.083	12.0416	8.544	13.0384	122.333	8.45135	0.491375	242.531	1.98254	140	-533.8	79.5	12796717	5.03122	335.75	2.71795	281	193.202	-184.264	-150.5	-804	1085	137.733	302.333	-0.548732	12796717	0.0357143	57451.8	833.566	113261	-1809.95	185.67	111.843	0.235876	8.19197	4.07617	42.4855	0.212051	0.127838	0.952749	0.858118	-0.569497
XWLC_0150	I	NA	NA	0.75589	0.668033	9.57992	14.3405	16.6433	20.1246	15	20.2237	724.292	10.8398	0.516569	755.031	1.04244	755	-403	245.6	51419730	5.10932	268	4.60384	662	196.733	-9.92053	63	-1098	1760	121.313	260.971	-1.21231	51419730	0.0394632	68007.2	2135.5	160075	-2762.18	170.535	112.449	0.201208	7.17614	4.26155	60.5736	0.261517	0.176703	0.980221	0.915924	-0.229458
XWLC_0091	I	NA	19DEL	0.887854	0.750037	17.8258	23.7665	26.2488	29.5296	34.4093	36.0832	5061.12	21.1012	0.524274	2719.09	0.53725	5148	-396	95	231911827	4.57869	210.25	4.28957	302	152.688	-79.9474	-6	-930	1232	97.7676	212.247	-1.366	231911827	0.0591511	38657.3	1388.64	91510.1	-2367.14	124.751	40.1871	0.506641	4.38889	3.65491	20.8469	0.329506	0.243098	0.985805	0.926234	-0.0822248
XWLC_0152	I	NA	NA	0.524772	0.423364	9.44399	22.307	16.1245	14.4222	126.921	130.958	773.208	11.7061	0.53092	767.337	0.992406	709	-468.6	263.4	61527409	5.43172	342	3.4923	744	221.394	-68.89	-38	-1090	1834	147.169	294.585	-0.580796	61527409	0.0283261	82034.7	1904.99	228158	-2379.95	240.779	181.431	0.140073	10.2722	4.71735	75.1241	0.181594	0.100968	0.970418	0.886515	-0.27191
XWLC_0148	I	NA	NA	0.5589	0.442136	5.82239	13.1688	12.8062	12.1655	9.05539	13.2665	243.125	7.36003	0.523996	359.509	1.4787	262	-528	-55.2	27634976	4.79208	250.5	6.39728	887	155.554	-253.214	-226.5	-792	1679	106.875	324.772	0.477762	27634976	0.0430336	41359.8	570.039	77442.9	-9.3465	130.23	69.3034	0.298495	6.30689	3.95836	29.3007	0.242587	0.151473	0.985943	0.919543	-0.349724
XWLC_0039	I	NA	19DEL	0.887533	0.807944	13.7274	16.9905	20.6155	19.6977	21.0238	22.0454	1912.12	15.0796	0.475009	1568.41	0.820245	1930	-463	188.1	141764114	5.23522	287	3.89462	508	196.873	-83.4218	-30.5	-1039	1547	128.159	271.022	-0.995532	141764114	0.0332906	66493.7	1690.62	178931	-2944.56	193.153	115.258	0.249723	8.0238	4.44518	50.6063	0.215588	0.129001	0.97402	0.894937	-0.124152
XWLC_0094	I	NA	WT	0.792729	0.690204	10.2671	14.8755	16.6433	14.2127	18.0278	18.0555	877.375	11.7922	0.578707	765.86	0.872899	890	-503.2	-63.5	97989720	4.70463	238.25	2.51369	104	134.054	-288.133	-297.5	-779	883	97.0767	331.814	-0.0770772	97989720	0.0429668	27080.4	525.302	46196.5	-234.221	134.89	30.5652	0.62948	4.32341	3.54039	11.4329	0.30661	0.213087	0.979119	0.901192	-0.184671
XWLC_0140	I	NA	NA	0.799488	0.741641	21.7265	29.2951	30.0167	35.0571	39.2046	43.3128	9296.21	23.4211	0.61732	3463.46	0.372567	9389	-200	151	211058270	4.39913	134	5.57429	593	106.237	6.6318	33	-882	1475	61.0957	149.931	-1.19116	211058270	0.0655837	22435.3	1404.77	31008.4	-751.535	71.789	36.3906	0.324089	4.21146	3.59527	18.5908	0.329482	0.241264	0.990512	0.938136	-0.0495342
XWLC_0089	I	NA	WT	0.553326	0.446286	10.7987	24.1967	29.6142	17.0294	31.3847	32.3265	1580.5	13.3887	0.453447	1447.06	0.915572	1608	-598.3	0	201183562	4.8893	392.25	2.16752	57	197.086	-268.673	-234.5	-872	929	156	353.715	-0.499664	201183562	0.0405087	52929	776.49	142032	-2588	234.626	46.2359	0.666863	5.02152	3.8191	20.4625	0.317351	0.236594	0.971157	0.89244	-0.168816
XWLC_0028	I	NA	WT	0.651923	0.495254	7.95278	16.058	13.8924	13.8924	19.2354	19.3391	714.333	10.4686	0.629189	614.191	0.85981	730	-549	0	82476884	4.9579	331	2.13792	106	172.871	-266.279	-254.5	-764	870	132.678	336.128	-0.245021	82476884	0.0343704	42077.3	559.342	80250.6	-992.565	180.654	51.8284	0.54988	5.60401	3.88226	19.5909	0.265673	0.175706	0.964358	0.874696	-0.200015
XWLC_0059	III	C1	G719X	0.477193	0.396589	20.1306	50.7594	40.1995	52.0096	61.9112	62.7774	12365.6	24.222	0.447794	5774.98	0.467019	12531	-231	167	373649570	4.52034	127	5.59197	947	118.225	9.20788	39	-900	1847	62.7416	172.679	-1.12824	373649570	0.0645991	29733.2	1424.83	50540.5	-999.234	86.089	49.4572	0.267361	4.59179	3.71048	28.2783	0.337032	0.253578	0.991528	0.945353	-0.053742
XWLC_0117	II	C3	L858R	0.685122	0.610814	33.6323	55.0615	57.3847	64.5368	122.332	127.452	39062.2	37.7238	0.443305	12558.9	0.321511	39233	-50.8	154	974001910	3.99828	86	18.457	907	83.4279	36.9132	50	-1219	2126	37.3624	157.563	-2.8449	974001910	0.0969666	23463.5	2651.64	101597	-1444.63	61.7108	35.0372	0.2697	3.3837	3.24583	23.5263	0.395621	0.316504	0.995653	0.964477	-0.0522455
XWLC_0085	II	C2	G719X	0.838004	0.705426	14.3115	20.2877	27.7849	27.2947	30	38.0263	2804.17	17.0012	0.550717	1746.19	0.622713	2849	-376	147	144820182	4.95711	250	4.32222	457	164.746	-71.2411	-20	-1025	1482	107.444	225.459	-1.08818	144820182	0.041193	45756.6	1601.75	114024	-2163.48	148.225	82.2662	0.283375	6.55084	4.17841	38.5795	0.253902	0.164996	0.979354	0.90859	-0.0906066
XWLC_0106	I	C2	G719X	0.69242	0.511554	8.24165	16.111	15.2971	18.3848	18.7883	19.0263	888.542	11.1556	0.641481	696.764	0.784165	914	-453.8	248.4	70418718	5.35833	338.25	3.17508	699	210.105	-81.0941	-58.5	-1055	1754	145.183	277.569	-0.371047	70418718	0.0285086	70468.3	1741.24	160822	-1483.74	213.764	175.02	0.0988433	10.3736	4.74408	67.1577	0.174761	0.0951216	0.968683	0.880666	-0.200642
XWLC_0020	I	NA	G719X	0.633213	0.506331	5.62861	11.1165	12.2066	9.48683	8.94427	13.0767	210.042	7.03908	0.6195	275.833	1.31323	223	-548	203	24740379	5.392	359	2.93532	524	230.018	-161.242	-137	-992	1516	158.395	333.082	-0.263954	24740379	0.0279716	84944.4	1316.25	234439	-1673.02	262.961	187.177	0.164489	10.8788	4.5842	67.3891	0.159388	0.0788396	0.956091	0.859003	-0.502067
XWLC_0107	I	C3	WT	0.846093	0.700988	20.7148	29.5509	44.1475	34.2053	47.1275	51.4879	9472.25	25.0028	0.500719	4323.73	0.456463	9562	-555	127	1121801084	5.27063	328	5.37013	1739	233.167	-141.196	-41	-1238	2977	143.485	342.518	-0.961737	1121801084	0.0360236	97382.2	2120.3	1.32935e+06	-16494.2	495.462	127.818	0.590566	7.4229	4.36057	72.3409	0.255393	0.169527	0.991666	0.945427	-0.107689
XWLC_0121	I	C4	WT	0.640477	0.388962	15.2086	39.1005	32.249	43.0465	42.4264	46.1844	5995	25.0429	0.396627	4023.72	0.671179	6055	-769	156.6	1037503138	5.62054	528.5	2.37711	513	295.857	-220.635	-129	-1096	1609	222.796	413.94	-0.612869	1037503138	0.0240547	122667	1460.6	1.02936e+06	-12469.5	616.912	172.359	0.563166	9.61834	4.72471	78.8804	0.206853	0.125938	0.964653	0.88214	-0.104807
XWLC_0053	I	NA	L858R	0.768321	0.645488	21.0016	32.5361	44.911	37.054	43.0116	47.0425	9204.79	24.9982	0.48779	4354.39	0.473057	9341	-543	84	818353456	4.87271	426	2.07296	203	212.841	-167.464	-88	-949	1152	171.363	295.988	-0.621962	818353456	0.0440282	59564.5	1179.71	231008	-4483.29	305.273	30.7131	0.815045	3.81112	3.48554	15.7734	0.386772	0.313677	0.986948	0.930234	-0.183552
XWLC_0080	II	NA	G719X	0.514279	0.43042	27.3532	63.5501	64.6607	58.6941	56.3649	79.9125	21042.1	32.6825	0.418204	8813.64	0.418858	21287	-299	105	590120916	4.04478	199	3.73155	361	133.382	-28.3735	56	-694	1055	92.1027	166.5	-1.29497	590120916	0.101782	26917.1	838.238	48594.6	-1548.36	102.371	23.7405	0.61809	2.92583	3.12076	15.0358	0.512909	0.461937	0.988091	0.942215	-0.152424
XWLC_0169	I	NA	NA	0.742747	0.553111	13.8525	25.0447	122.066	25.4951	135.074	135.089	2908.46	18.6019	0.459834	2142.85	0.736764	3024	-564	202	304438733	5.40999	387.25	3.12419	568	239.784	-110.863	-21	-1098	1666	166.308	317.292	-0.816991	304438733	0.0303439	88383.6	1751.34	439694	-6295.59	337.416	139.509	0.412112	8.2639	4.5173	70.6655	0.23901	0.156695	0.972819	0.89989	-0.131915
XWLC_0086	II	NA	19DEL	0.659942	0.557962	28.1543	50.4592	59.439	44.5533	57.5674	61.6604	24813.2	33.3001	0.428885	9592.51	0.386588	24806	-464	82	1837374809	4.97314	334	2.13013	222	174.283	-178.724	-167	-830	1052	134.814	272.158	-0.261927	1837374809	0.0342043	42127.5	850.105	87584.9	-660.322	200.915	37.4252	0.684314	4.48369	3.68535	16.8601	0.326272	0.241562	0.981275	0.91188	-0.120334
XWLC_0026	I	C2	L858R	0.669731	0.580616	14.5026	24.9779	24.8395	31.3847	27.8029	35.6931	3596.92	16.7285	0.590924	1921.2	0.534124	3640	-434	119	231919895	4.80963	378.5	2.44633	191	189.235	-122.423	-76	-844	1035	149.742	252.417	-0.638907	231919895	0.0448255	48726.9	1024.34	117982	-2192.24	213.745	42.9921	0.662301	4.6212	3.73256	21.1863	0.351409	0.276545	0.97781	0.908955	-0.145372
XWLC_0079	I	NA	L858R	0.617802	0.458291	12.4338	27.1307	29.1548	28.4605	21.3776	29.6985	3287.79	16.7614	0.586308	1823.73	0.554699	3328	-776	-248	1087529750	5.08124	265	4.11416	389	168.993	-527.852	-558	-1013	1402	112.281	571.648	0.842624	1087529750	0.0357076	48154.5	468.268	186245	2447.29	214.245	72.9712	0.490773	6.26243	4.09496	32.7206	0.254172	0.163892	0.979716	0.907655	-0.110752
XWLC_0165	I	NA	NA	0.722299	0.537591	17.8546	33.2123	38.6394	39.2938	30.8869	39.3065	9039.67	23.9892	0.624514	3360.29	0.371727	9092	-269	80	221000229	4.05106	167	5.09337	946	115.99	-42.6424	17	-761	1707	75.5609	155.907	-1.34155	221000229	0.0910493	22488.7	959.345	47806.6	-1363.17	90.6603	17.6155	0.669914	2.61812	3.01873	10.6161	0.497198	0.441275	0.996389	0.965308	-0.161149
XWLC_0103	I	C3	G719X	0.775701	0.661607	13.9063	21.0189	26.9258	22.6716	21.4009	27.9464	2837.38	16.3044	0.561545	1726.01	0.608313	2870	-730.1	-186	827614239	4.91365	316	2.41266	115	173.459	-495.868	-543	-858	973	131.028	536.998	0.588194	827614239	0.0375658	42482.3	346.296	137571	1509.56	251.104	24.2922	0.823618	3.71223	3.37302	10.016	0.340062	0.250837	0.98568	0.919689	-0.210557
XWLC_0049	I	NA	WT	0.575061	0.377031	9.48456	25.1559	18.868	29.6816	24.1868	30.2324	1983.42	14.4662	0.575504	1326.51	0.668803	2024	-384.7	94	90159658	4.60992	293	2.28269	151	154.38	-107.993	-65.5	-618	769	119.695	211.058	-0.612593	90159658	0.0474216	32882.8	533.574	46010.7	-1026.84	131.548	43.5604	0.502626	4.81693	3.75563	19.1727	0.32637	0.245311	0.963048	0.880872	-0.12008
XWLC_0005	I	NA	WT	0.899915	0.772966	15.1155	19.5551	24.5967	21.9545	21.587	25.632	3597.58	17.598	0.763491	1487.15	0.413374	3627	-160.8	176	103084859	4.42195	125	7.92027	457	109.168	8.42818	28	-909	1366	55.8847	168.587	-1.75162	103084859	0.0668625	28350.5	1487.27	58042.8	-1101.06	72.9843	51.3908	0.166811	4.64777	3.70591	29.5789	0.329404	0.243586	0.98547	0.929564	-0.0777651
XWLC_0155	I	NA	NA	0.433999	0.331361	13.769	41.5529	24.6982	46.6476	32.8024	52.8772	5314.79	18.0339	0.379409	3881.81	0.730378	5345	-501.6	108	417728449	5.04845	391	2.32948	461	206.19	-144.286	-69	-1042	1503	160.267	279.559	-0.590895	417728449	0.0371337	57334.7	1515.97	130568	-2664.15	220.11	88.2906	0.427276	6.70726	4.23419	42.8945	0.266311	0.182062	0.978443	0.90852	-0.0788064
XWLC_0007	I	NA	WT	0.977826	0.561002	5.79885	10.3366	13	11.4018	14.0357	14.0357	293.25	10.1074	0.565546	377.434	1.28707	312	-535.8	-128.2	44187139	4.64162	203.25	2.98574	32	124.995	-341.215	-336	-823	855	85.1407	376.332	-0.0989987	44187139	0.0467825	25197.9	447.466	22278.3	-14.677	85.8734	61.5074	0.164217	6.29368	3.97373	21.6318	0.235877	0.144113	0.95565	0.857794	-0.278577
XWLC_0087	I	C3	L858R	0.786237	0.73476	21.2156	28.8742	32.0156	36.2353	30	36.6197	9230.42	22.7019	0.589829	3607.77	0.390856	9226	-644	86	1409160559	5.37376	514	1.88649	970	249.722	-267.491	-270	-1014	1984	202.468	390.817	-0.0586645	1409160559	0.0268409	81186.5	1086.23	269714	-1065.38	381.636	107.415	0.560655	7.45042	4.38572	51.2331	0.246885	0.163258	0.984386	0.920385	-0.0900091
XWLC_0033	II	NA	WT	0.882032	0.725231	44.2747	61.0491	81.8841	74.3303	81.2712	89.3252	89363.2	53.8473	0.351133	27528.6	0.308053	89703	-213	177	2514612630	4.68821	185	7.8258	2117	123.285	-5.41951	11	-1053	3170	78.6421	167.43	-0.387345	2514612630	0.0490964	28003.3	1921.86	55529.7	-774.606	87.5148	58.9067	0.195725	5.89073	4.0182	24.0411	0.253144	0.16108	0.996461	0.957228	-0.0188379
XWLC_0096	I	NA	WT	0.932101	0.776421	15.2979	19.7031	24.6982	23.6008	25.2982	26.1343	3542.79	18.3653	0.634041	1772.55	0.500324	3578	-456	77	270935545	5.06884	278.75	6.22909	1355	170.377	-164.487	-146	-972	2327	118.492	275.177	0.208132	270935545	0.0352596	48666.6	1158.27	153832	-442.915	176.652	83.2462	0.358334	6.95525	4.23711	34.7334	0.230137	0.140498	0.990984	0.934023	-0.0728685
XWLC_0050	I	NA	L858R	0.576467	0.478612	18.6093	38.8817	40.2616	53.1507	49.2544	53.2729	7016.75	22.414	0.467108	3794.53	0.540781	7113	-369	109	325121237	4.67755	197	5.17631	387	149.494	-74.3137	-13	-1113	1500	90.0555	213.794	-1.49684	325121237	0.053938	40185.5	1951.63	111019	-2525.6	127.733	52.2464	0.405819	5.04587	3.84226	26.7278	0.301899	0.213104	0.986985	0.92858	-0.0606332
XWLC_0068	I	NA	WT	0.875528	0.580678	12.7059	21.8811	33.0151	33	33.0606	34.6121	2012.42	19.1575	0.500724	1539.45	0.764974	2046	-591.5	16	246883704	4.98719	367.75	2.18965	71	190.423	-264.55	-237	-850	921	147.153	347.371	-0.428869	246883704	0.0344754	50679.6	721.571	123361	-1904.45	217.551	55.9673	0.587732	5.63339	3.95159	23.4281	0.280092	0.193512	0.964024	0.878344	-0.134518
XWLC_0060	I	NA	WT	0.826226	0.504688	8.37202	16.5885	22.0907	19.105	26.1725	28.0713	846.167	13.7058	0.484868	892.273	1.05449	887	-558.4	81	80283200	4.97619	349	2.96775	348	212.147	-159.087	-53	-907	1255	154.383	300.85	-0.953526	80283200	0.0433863	65202.3	1193.23	177822	-3887.5	194.616	84.8423	0.379838	6.34457	4.11259	44.437	0.289329	0.207385	0.971507	0.899848	-0.203106
XWLC_0113	I	C4	other	0.719851	0.633227	9.80901	15.4905	17.4929	17.4642	15.1327	19.4165	709.708	11.1509	0.525	732.9	1.03268	734	-606	159.7	99794739	5.49985	413.5	2.71469	614	234.394	-223.841	-228.5	-1014	1628	166.208	368.728	-0.0559004	99794739	0.0256591	85855.5	1214.03	270536	-221.645	308.653	174.736	0.276993	10.1609	4.70079	69.987	0.181479	0.100915	0.964725	0.876173	-0.27791
XWLC_0003	II	C1	G719X	0.711728	0.304752	12.0176	39.4341	45.8912	43.1045	43.909	58.2237	6293.62	28.0664	0.407386	4046.49	0.642951	6395	-646.6	90	965363419	5.50334	412	2.5654	549	230.762	-267.757	-258	-1133	1682	168.203	388.531	-0.232407	965363419	0.0247303	79262.1	1428.3	262959	-1105.51	318.417	129.186	0.421106	8.74894	4.56159	51.8888	0.200023	0.115734	0.974524	0.893213	-0.075408
XWLC_0157	I	NA	NA	0.752623	0.522789	12.2873	23.5034	23.7697	25.9422	26.4008	29.3598	2428.79	17.6892	0.366044	2387.14	0.98285	2504	-572	81.4	293619801	5.28419	417	3.79789	1391	215.13	-226.13	-211	-947	2338	165.437	342.433	0.155964	293619801	0.0282529	66125.6	1014.17	185563	-1196.62	266.209	104.933	0.434395	7.68778	4.39456	45.5109	0.224304	0.137594	0.988697	0.928159	-0.117271
XWLC_0126	I	C4	WT	0.760325	0.564211	14.4603	25.6293	38.1182	31.241	33.5261	44.317	3026.46	19.4866	0.367866	2750.54	0.908831	3105	-649	255.6	482950440	5.7849	555	2.34971	796	297.583	-176.202	-146	-1169	1965	226.003	394.385	-0.217486	482950440	0.0203484	124493	1832.54	714174	-4668.53	530.936	231.457	0.39325	11.2583	4.93152	103.347	0.184127	0.1064	0.967382	0.885292	-0.151204
XWLC_0120	IV	C3	WT	0.868095	0.781749	5.83268	7.46107	9.43398	8.24621	8.06226	9.64365	134.125	6.47691	0.660345	191.89	1.43068	149	-264.4	221	6208574	4.80464	238	3.90098	472	156.605	-1.28859	19	-710	1182	103.756	204.128	-0.713823	6208574	0.0423855	41666.6	932.322	44935	-842.417	101.282	101.672	-0.00226054	7.54786	4.11277	44.3358	0.225421	0.137921	0.962131	0.875104	-0.450788
XWLC_0139	I	NA	NA	960.037	179910	167.798	262.241	126.435	0.346188	8.71999	4.4639	49.6044	0.196598	0.110779	0.966503	0.878238	-0.319033	0.982158	0.113055	30.4256	0.00245259	8.8477	0.616227	0.00743193	60.8513	5.85097	97.1691	6.53544	239.683	0.421977	0.655066	15.4331	109.514	898.748	3.22183	3305.71	0.00774835	0.00449029	0.65383	562.881	0.0039051	15.0549	0.0271337	109.865	895.374	1.0727	970.774	0.00467386	0.00456
XWLC_0137	I	NA	NA	0.576298	0.297543	8.54869	28.7309	26.0192	35.3412	27.0185	39.37	1748.58	16.5576	0.448627	1564.55	0.894754	1833	-542.4	233.6	194709977	5.55446	393	3.35555	661	243.318	-106.672	-40	-1233	1894	165.072	325.921	-0.695142	194709977	0.026272	94845.9	2287.49	393355	-4971.74	317.327	207.53	0.208208	10.6377	4.84353	93.9362	0.186359	0.10633	0.969233	0.888135	-0.167697
XWLC_0145	I	NA	NA	0.0334165	0.0312149	5.68402	182.093	7.81025	118.33	7.28011	118.482	129.333	6.08491	0.551118	224.412	1.73514	136	-747.5	-173.5	41428756	4.87262	254.25	2.80531	76	178.435	-504.926	-558	-964	1040	123.317	551.927	0.555534	41428756	0.0413062	49672.5	374.841	69397.1	799.849	122.289	51.9517	0.21103	5.75888	3.69445	18.3	0.2516	0.159305	0.973914	0.888472	-0.492033
XWLC_0138	I	NA	NA	0.796995	0.696241	8.2021	11.7806	13.1529	11.7047	14.3178	15.6205	482	9.38904	0.57671	515.495	1.06949	501	-696	-321	138013510	4.58279	164	4.18338	88	119.671	-499.325	-489	-997	1085	73.979	524.858	-0.38126	138013510	0.0535257	26150.3	468.517	26205.8	-241.716	79.6646	43.6212	0.288305	4.99833	3.7314	18.4102	0.280289	0.187728	0.979396	0.904218	-0.195784
XWLC_0136	I	NA	NA	0.693829	0.452837	10.6978	23.624	32.573	20.2485	25.632	34.8425	1849	16.391	0.409726	1778.07	0.961637	1879	-716	-92.6	463659834	5.27862	339	3.55818	488	202.758	-425.858	-465	-999	1487	141.009	496.748	0.79154	463659834	0.0301767	65403.4	640.623	317717	3979.33	289.015	137.937	0.35445	8.97848	4.57326	56.0828	0.196246	0.111673	0.966239	0.879209	-0.146685
XWLC_0030	II	NA	19DEL	0.876493	0.812158	16.8798	20.7839	26.8328	22.8473	27.7308	27.8927	4095.04	18.217	0.691158	1790.93	0.437341	4131	-211	116	79134856	3.63997	117	5.10612	203	104.738	16.3166	79	-568	771	62.2539	138.406	-1.68979	79134856	0.139382	18890.1	644.113	29648.9	-1068.94	67.3876	17.9312	0.573683	2.36806	2.81307	12.2168	0.567459	0.526106	0.98445	0.939257	-0.164813
XWLC_0078	I	C1	WT	0.740562	0.623871	11.0709	17.7455	17.4929	19.4165	18.868	20.2237	1242.54	13.1416	0.544782	1025.97	0.825704	1266	-668	-343.5	351997041	4.3422	170	3.54684	-23	101.458	-511.461	-522.5	-823	800	70.7258	527.294	0.611852	351997041	0.0576981	16446.9	206.162	19757.4	402.043	74.0328	27.713	0.454999	4.08185	3.47163	10.7012	0.312891	0.219684	0.976535	0.896502	-0.112103
XWLC_0069	I	NA	WT	0.880023	0.804751	23.509	29.2127	36.3593	36.1248	38.9102	40.025	10674	25.7078	0.560894	4179.78	0.391587	10736	-311	41	272513454	3.58868	146	4.37031	107	115.137	-64.0211	8	-645	752	73.166	159.321	-1.54566	272513454	0.149635	21284.5	630.128	41358.2	-1466.61	93.0689	12.5941	0.757325	1.95659	2.63148	8.68407	0.604539	0.564698	0.988155	0.947058	-0.222452
XWLC_0147	I	NA	NA	0.740943	0.588227	5.51026	9.36757	8.544	10.4403	10.7703	10.8167	228.208	6.94084	0.791088	228.287	1.00034	239	-707.2	-477.8	89566331	3.76051	128	3.26581	-292	75.6619	-605.192	-624	-804	512	54.7725	612.172	0.780993	89566331	0.0870958	8496.6	107.632	5003.27	164.212	41.2089	16.198	0.437926	3.10231	3.07852	6.35049	0.370001	0.282752	0.969758	0.88483	-0.204274
XWLC_0164	II	NA	L858R	0.888285	0.457792	11.6409	25.4285	32.249	29.4279	29.6816	32.4962	2652.71	22.5877	0.483736	1915.73	0.722181	2701	-512	-53	303517875	4.82877	256	2.5416	129	143.226	-285.706	-280	-776	905	103.943	335.22	-0.0850519	303517875	0.0393326	30744.3	525.31	64556.4	-243.888	148.616	29.0908	0.670376	4.14711	3.51329	11.4317	0.316022	0.224409	0.981143	0.907189	-0.139958
XWLC_0109	I	C3	L858R	0.587778	0.452353	11.5691	25.5754	20.6155	31.0161	25.2982	31.1609	2392.17	15.0327	0.436212	1982.96	0.82894	2447	-608	52.4	348412408	5.23785	433	1.92792	317	216.877	-282.342	-290	-975	1292	172.457	377.337	-0.0104641	348412408	0.0283828	62666.7	927.36	140060	-614.069	264.008	111.822	0.405091	8.1215	4.45874	45.4754	0.212122	0.126509	0.963596	0.87484	-0.100896
XWLC_0015	III	C2	L858R	0.684008	0.458111	47.0281	102.657	123.004	116.349	95.5249	124.262	203181	70.2179	0.475822	35125.9	0.17288	203386	34	106	1236137891	2.37185	35	18.9556	471	23.9699	69.5112	72	-397	868	15.0097	77.9602	-2.06087	1236137891	0.245369	1245.99	376.417	249.384	-11.3527	5.34124	1.11991	0.651293	0.529716	1.31181	0.833452	0.780418	0.77314	0.999114	0.985675	-0.300677
XWLC_0075	I	NA	L858R	0.918915	0.734733	30.0981	40.9647	50.4777	52.7731	57.8014	60.8769	24131.2	37.6431	0.40245	10034.4	0.415827	24258	-644	53	3762814580	5.11327	467	1.68351	145	224.845	-299.853	-305	-847	992	185.858	393.848	0.00736863	3762814580	0.029897	65204.4	645.439	217811	-595.389	350.875	37.6576	0.805454	4.53339	3.68909	16.544	0.322096	0.236854	0.978386	0.905238	-0.159661
XWLC_0154	I	NA	NA	0.726537	0.652812	10.627	16.2788	20.1681	18.6857	19.1723	21.5363	1164.1	11.8271	0.490774	1090.43	0.93671	1174.41	-882	-264	1818336115	5.18197	319.5	3.85506	463	193.519	-602.44	-647	-1000	1463	132.965	650.662	0.946299	4.97201e+08	0.0321478	60426.9	378.644	347111	4352.17	315.488	68.3753	0.643939	6.07829	4.06771	30.5592	0.261003	0.171594	0.982009	0.912558	-0.131036
XWLC_0024	I	C2	WT	0.851938	0.689649	17.2449	25.0053	26.9975	27.876	29.3826	30.5413	6209.17	21.303	0.632827	2581.6	0.415771	6248.81	-136	175	299215728	4.3768	149	4.60508	989	98.7493	23.362	31	-836	1825	63.3511	133.735	-0.502297	1.1176e+08	0.0600341	17339.2	1284.42	13525.5	-134.204	51.8541	38.9127	0.141636	4.70665	3.71698	16.5244	0.294017	0.201408	0.993103	0.942569	-0.0222259
XWLC_0027	I	C1	G719X	0.839601	0.682878	16.7008	24.4565	29.2949	31.4092	31.8584	33.1874	4244.97	20.5337	0.453028	2798.61	0.659276	4269.57	-485	-36	925239786	4.75239	256.75	2.47465	169	139.704	-267.266	-272	-833	1002	103.593	316.406	0.0759996	4.27438e+08	0.0408196	28681.3	637.217	51737.8	115.459	142.331	24.5946	0.703183	3.81141	3.38543	9.48568	0.330419	0.239652	0.986068	0.919225	-0.130654
XWLC_0108	II	NA	G719X	0.552983	0.366263	21.2551	58.0323	66.6408	62.2013	45.5412	74.4312	20814.7	32.0908	0.43049	8500.31	0.40838	20900	-261	167	662665013	4.77497	200	4.70361	1474	132.941	-28.0649	-4	-918	2392	85.9536	178.063	-0.645864	662665013	0.0457811	30918.8	1383.64	44579.4	-904.865	96.7631	63.6837	0.206457	6.11128	4.0745	26.2337	0.248576	0.15717	0.993279	0.942375	-0.0245021
XWLC_0073	I	C1	G719X	0.792634	0.596404	9.71244	16.285	20.5913	17.2047	18.868	20.9762	1075.5	12.9081	0.56867	892.683	0.830017	1109	-256.2	226.4	40266023	4.80917	208	3.6986	518	144.143	23.7178	60	-647	1165	91.9078	190.548	-0.823062	40266023	0.045976	35745.9	818.999	47539.8	-927.674	106.003	65.9287	0.230693	5.78994	4.01401	32.1941	0.284437	0.198924	0.973738	0.899316	-0.139369
XWLC_0132	I	NA	WT	0.724348	0.676628	35.9886	53.1882	62.9365	66.9403	62.2896	76.0658	45319.1	38.5268	0.410296	14982.1	0.330592	45615	-160	144	1081351216	4.14683	89	7.7657	851	95.8245	17.3669	42	-953	1804	42.7484	153.968	-1.5898	1081351216	0.0897377	23404.4	1660.75	50699.8	-1118.82	73.1044	33.7376	0.366193	3.57808	3.35719	20.8789	0.385319	0.306362	0.994232	0.956717	-0.0603309
XWLC_0023	I	C2	G719X	0.0778031	0.0619464	17.1634	277.068	34.1321	33.7343	33.5261	172.945	8885.5	21.5568	0.341788	6069.9	0.683124	9182	-505	252	838130757	5.52541	417	2.57889	861	236.448	-90.6766	-50	-1036	1897	171.828	302.125	-0.289403	838130757	0.0249104	83057.5	1691.83	282274	-2630.6	309.097	150.163	0.345499	9.42878	4.67438	60.7707	0.190185	0.107374	0.97672	0.897576	-0.055546
XWLC_0066	I	NA	other	0.8266	0.68478	8.85776	12.9352	14.3178	13	14.5602	17.8045	791.708	10.6922	0.766689	539.811	0.681831	805	-358.6	130.6	55043402	4.76918	298	8.82256	1588	187.693	-32.154	23	-709	2297	126.937	261.49	1.14703	55043402	0.0588388	67343	977.43	901200	7870.31	293.441	90.2079	0.526751	6.00425	4.00703	53.1365	0.355362	0.289531	0.990352	0.943857	-0.271062
XWLC_0129	I	C2	G719X	0.937765	0.815869	14.7328	18.0578	21.2132	24.1868	24.5153	25.9808	2979.29	16.9339	0.716064	1398.32	0.469348	3005	-313.6	147	100997323	4.02817	193	4.02016	539	144.926	6.77903	98	-703	1242	94.4398	183.33	-1.42566	100997323	0.106902	33563.8	991.618	76482.8	-2212.29	119.678	34.9924	0.54218	3.48244	3.27971	22.7153	0.471793	0.419715	0.987626	0.942327	-0.137942
XWLC_0159	I	NA	NA	0.823403	0.610782	5.45319	8.92822	10	9.43398	9.48683	11	201.667	7.35152	0.72025	230.9	1.14496	212	-353.9	246.7	11523785	5.03604	305.25	3.20027	449	183.511	-7.40094	33.5	-701	1150	122.199	233.147	-0.726683	11523785	0.0368459	54302.7	950.462	98025.2	-1515.66	147.236	125.021	0.0769068	8.31452	4.30836	55.5828	0.218525	0.132785	0.953077	0.863219	-0.411977
XWLC_0161	I	NA	NA	0.631379	0.442086	4.06551	9.19621	7.61577	8.94427	9.43398	11.0454	115.75	5.80629	0.662361	173.408	1.49813	125	-450	156	9842457	4.84134	251	2.75574	376	171.314	-179.256	-204	-672	1048	116.138	280.606	0.230442	9842457	0.043584	46606.9	440.509	87594	1101.72	169.042	98.8606	0.26004	7.75128	4.05385	38.4441	0.211204	0.122582	0.954136	0.858776	-0.541069
XWLC_0142	I	NA	NA	0.627114	0.472359	8.349	17.6751	17.8045	16.1245	14.7648	18.7083	868	11.0843	0.610753	720.497	0.830065	893	-653.8	-201.2	183041713	4.76295	262	2.42813	42	144.498	-417.311	-418	-768	810	105.796	452.74	0.180148	183041713	0.0408916	30825.2	284.927	50087.4	80.8849	139.208	41.2688	0.54121	5.02879	3.73367	15.2574	0.276246	0.183419	0.966022	0.876589	-0.16513
XWLC_0162	I	NA	NA	0.823115	0.287644	9.07111	31.5359	37.2156	29.0689	36.1386	39.128	3400.75	25.9577	0.387571	2821.74	0.82974	3483	-511	132	294689236	5.26338	359.5	2.56571	508	202.587	-155.504	-115	-920	1428	148.003	290.874	-0.434834	294689236	0.0296932	60426.2	1090.62	127190	-1525.69	209.209	118.476	0.27603	8.36255	4.50339	48.186	0.208038	0.122757	0.968442	0.882751	-0.0753096
XWLC_0119	III	C2	19DEL	0.769019	0.662195	43.0292	64.9797	61.7171	71.2531	90.7855	92.4013	85752.8	49.9706	0.448966	20946.1	0.244261	86149	-59	133	1352019668	3.8922	90	17.1054	2063	73.2101	32.1878	41	-965	3028	38.1064	125.276	-0.973411	1352019668	0.0970508	14657.9	1685.64	27431.6	-283.241	39.0599	26.0972	0.197325	3.31564	3.24914	15.0616	0.375496	0.290544	0.998296	0.974381	-0.029656
XWLC_0014	II	NA	WT	0.759954	0.682817	31.1966	45.688	49.7393	51.4198	58.258	59.7829	32982.1	34.7208	0.566338	8782.02	0.266266	33097	-412	90	1442363412	3.83692	150	4.64714	175	155.981	-48.0667	48	-783	958	90.343	208.758	-1.68687	1442363412	0.127304	41269.5	1049.8	208977	-4960.56	178.173	16.7642	0.822772	2.20403	2.69578	11.7955	0.580609	0.543578	0.990387	0.953161	-0.226471
XWLC_0130	III	C4	WT	0.856576	0.525755	19.3133	36.7345	46.6154	43.6578	38.9102	47.1275	14296.6	31.4659	0.571796	4981.94	0.34847	14370	-85	158	260930993	3.67262	85	8.52629	922	79.8549	65.0747	100	-583	1505	41.2251	134.752	-2.12104	260930993	0.113507	13923.3	777.573	27954	-909.029	53.6308	11.7624	0.63606	2.12125	2.70545	7.20719	0.493816	0.436439	0.996939	0.967973	-0.119636
XWLC_0104	I	C3	WT	0.467746	0.37149	6.25552	16.839	15	15.8114	11.7047	19.5192	395.375	7.87638	0.559143	465.908	1.1784	420	-660.1	-382.8	122226853	4.1852	154.25	5.11649	34	94.0532	-525.117	-538	-774	808	62.9999	539.459	1.05632	122226853	0.0655329	15268.8	124.54	11163.6	266.742	50.5388	34.0402	0.194882	4.40662	3.57698	14.4527	0.307142	0.214747	0.972085	0.890413	-0.167242
XWLC_0097	I	C3	L858R	0.740919	0.648319	16.9825	26.1946	30.2655	28.7924	31.9531	33.0303	5122.12	19.4081	0.609579	2357.33	0.460226	5168	-166	169	129887046	4.39362	122	7.12951	581	105.486	18.5155	42	-874	1455	55.594	158.534	-1.49466	129887046	0.0682755	24790.1	1362.3	35188.6	-742.649	65.8967	43.5691	0.201105	4.34882	3.63125	24.603	0.339002	0.25359	0.988557	0.936227	-0.0608237
XWLC_0019	II	NA	other	0.884734	0.610612	15.037	24.6262	29.1548	26.4764	31.4006	32.619	3437.29	21.7876	0.323368	3406.16	0.990943	3462	-744.9	-3	849499552	5.44178	419	2.5831	531	232.179	-407.999	-448	-980	1511	171.096	495.357	0.495496	849499552	0.0257628	78915.2	679.581	307874	2795	339.433	157.611	0.365123	9.72321	4.70138	62.4209	0.186125	0.104414	0.963767	0.874056	-0.101252
XWLC_0013	I	NA	WT	0.504476	0.342031	15.7386	46.0152	39.8246	49.6488	31.7805	52.4881	10384.2	23.2136	0.519802	4428.22	0.426436	10454	-395	41	544051092	4.64503	249	2.58723	174	137.07	-157.299	-132	-719	893	102.218	228.128	-0.560093	544051092	0.0445713	27299.5	609.064	54000.1	-989.418	142.49	9.22463	0.87731	2.2169	2.73918	4.09269	0.454106	0.382472	0.9931	0.944583	-0.256775
XWLC_0144	I	NA	NA	0.961041	0.87835	13.0171	14.82	19.4165	19.105	19.8494	21.3073	1713.08	14.2426	0.658066	1052.12	0.614169	1740	-184	187	46827961	4.45892	138	5.60373	427	114.664	27.3546	61	-646	1073	65.4919	164.051	-1.38831	46827961	0.0622989	26164.3	799.247	30739.5	-742.631	71.4951	49.4933	0.180705	4.84453	3.77154	25.8485	0.313805	0.226364	0.977659	0.909111	-0.092074
XWLC_0167	II	NA	NA	0.850223	0.712033	37.7316	52.9914	58.9406	61.4003	56.6127	63.4508	62173.1	45.0545	0.564125	13453.8	0.216392	62413	-128	125.8	1037967979	4.10363	115	12.1934	1729	86.3683	4.96081	23	-926	2655	49.2124	128.96	-0.887833	1037967979	0.0780785	16606	1537.18	30565.7	-534.036	50.0708	28.5376	0.273306	3.91136	3.47486	13.204	0.32757	0.235715	0.9976	0.965997	-0.0255483
XWLC_0128	I	C4	other	0.201243	0.136678	11.1594	81.6472	21.587	62.0967	50.448	62.6578	3191.71	16.431	0.462239	2267.95	0.710574	3240	-681	-75.9	774742803	4.98199	364.25	2.27836	167	195.036	-431.796	-493	-814	981	149.571	488.997	0.625321	774742803	0.0367309	52670.4	374.529	184141	2341.93	294.7	49.2209	0.714107	5.14107	3.85553	22.0849	0.304573	0.220561	0.972409	0.895025	-0.14735
[truncated: 61 more columns]
